# Supplementary material for: ANKEF1 is a key axonemal component essential for murine sperm motility and male fertility
Source: eLife. 2025 Dec 29;14:RP105321. doi: 10.7554/eLife.105321 (PMC12747526; doi:10.7554/eLife.105321)
Supplement: Figure 4—source data 4. [file elife-105321-fig4-data4.zip]

Archive with 6 entries (5 files):
- Figure 4_Source data 4/
- Figure 4_Source data 4/acetylated-tubulin.tif
- Figure 4_Source data 4/AKAP4.tif
- Figure 4_Source data 4/ANKEF1-Flag.tif
- Figure 4_Source data 4/BASIGIN.tif
- Figure 4_Source data 4/PRM2.tif
