# Supplementary material for: ANKEF1 is a key axonemal component essential for murine sperm motility and male fertility
Source: eLife. 2025 Dec 29;14:RP105321. doi: 10.7554/eLife.105321 (PMC12747526; doi:10.7554/eLife.105321)
Supplement: Figure 5—source data 1. [file elife-105321-fig5-data1.zip]

Archive with 2 entries (1 files):
- Figure 5_Source data 1/
- Figure 5_Source data 1/Figure 5_Source Data 1.pdf
