# Supplementary material for: ANKEF1 is a key axonemal component essential for murine sperm motility and male fertility
Source: eLife. 2025 Dec 29;14:RP105321. doi: 10.7554/eLife.105321 (PMC12747526; doi:10.7554/eLife.105321)
Supplement: Figure 5—source data 11. [file elife-105321-fig5-data11.xls]

## Sheet: Description
This file contains the complete dataset underlying Figure 5A of the manuscript.

## Sheet: Sheet1
Sample ID	Accession number	Protein description	Mascot score	MW	Matched queries	Matched peptides
ANKRD5_cflag	IPI00134915	Ankrd5 Ankyrin repeat domain-containing protein 5	1443	86849	40	32
	IPI00462140	Krt77 Keratin, type II cytoskeletal 1b	268	61322	6	4
	IPI01008396	Tcte1 T-complex-associated testis-expressed protein 1	92	55484	2	2
	IPI00463886	Gm7429 60S ribosomal protein L30-like	70	12824	2	2
	IPI00137227	Rab2a Ras-related protein Rab-2A	65	23533	3	2
	IPI00467880	Lrrc48 Uncharacterized protein	64	23771	1	1
	IPI00323130	Tceb1;LOC100045866 Transcription elongation factor B polypeptide 1	63	12465	1	1
	IPI00420988	Ccdc135 Isoform 1 of Coiled-coil domain-containing protein 135	58	103145	2	2
	IPI00134746	Ass1 Argininosuccinate synthase	58	46555	1	1
	IPI00112412	Mmel1 Uncharacterized protein	56	90091	1	1
	IPI00122421	Rpl27 60S ribosomal protein L27	55	15788	1	1
	IPI00171995	Dnajb13 DnaJ homolog subfamily B member 13	53	36132	2	2
	IPI00113713	Gm5614 Uncharacterized protein	49	12174	1	1
	IPI00136484	Cpvl Isoform 2 of Probable serine carboxypeptidase CPVL	44	49452	1	1
	IPI00828528	Krt14 Type I epidermal keratin (Fragment)	43	10655	1	1
	IPI00273803	Rpl15 60S ribosomal protein L15	42	24131	3	2
	IPI00124081	Rhod Rho-related GTP-binding protein RhoD	40	23547	1	1
	IPI00284835	Syt9 Synaptotagmin-9	40	56230	1	1
	IPI00132825	Foxred2 FAD-dependent oxidoreductase domain-containing protein 2	39	75956	1	1
	IPI00406442	Suclg1 Succinyl-CoA ligase [GDP-forming] subunit alpha, mitochondrial	38	36132	1	1
	IPI00459493	Tcp1 Isoform 1 of T-complex protein 1 subunit alpha	37	60411	1	1
	IPI00314749	Slc4a4 Isoform 1 of Electrogenic sodium bicarbonate cotransporter 1	37	121406	1	1
	IPI00114980	Katnal1 Katanin p60 ATPase-containing subunit A-like 1	36	55130	1	1
	IPI00317211	Fbxo15 Uncharacterized protein	36	54660	1	1
	IPI00109918	Olfr703 Uncharacterized protein	36	35470	1	1
	IPI00116279	Cct5 T-complex protein 1 subunit epsilon	35	59586	1	1
	IPI00331174	Cct7 T-complex protein 1 subunit eta	35	59614	1	1
	IPI00118747	Pacrg Parkin coregulated gene protein homolog	35	27708	1	1
	IPI00117328	Pbsn Probasin	34	20359	1	1
	IPI00310764	Arhgef2 Isoform 1 of Rho guanine nucleotide exchange factor 2	33	111905	1	1
	IPI00468481	Atp5b ATP synthase subunit beta, mitochondrial	33	56265	1	1
	IPI00224535	Ank3 Putative uncharacterized protein	32	31378	1	1
	IPI00330690	Grrp1 Glycine/arginine-rich protein 1	32	28694	1	1
	IPI00974995	Zswim6 Uncharacterized protein	31	133024	1	1
	IPI00378485	Atp1a4 Sodium/potassium-transporting ATPase subunit alpha-4	31	114813	1	1
	IPI00224940	Tcf7l2 Uncharacterized protein	30	53808	1	1
	IPI00122971	Ncam1 Isoform 1 of Neural cell adhesion molecule 1	29	119353	1	1
	IPI00126449	Mapk7 Isoform 1 of Mitogen-activated protein kinase 7	28	87678	1	1
	IPI00659860	Lrrfip2 Uncharacterized protein (Fragment)	28	43796	1	1
	IPI00331529	BC030867 Isoform 2 of Uncharacterized protein C17orf53 homolog	28	64679	1	1
	IPI00129663	Pcdhga8;Pcdhga3;Pcdhga11;Pcdhga12;Pcdhgc5 protocadherin gamma subfamily A, 8	27	101410	1	1
	IPI00659447	Lmo7 LIM domain only 7	27	192434	1	1
	IPI00153490	Vmn1r222 Vomeronasal receptor V1RH16	27	35627	1	1
	IPI00226434	Frem1 Isoform 1 of FRAS1-related extracellular matrix protein 1	27	244390	1	1
	IPI00131334	Catsper1 Cation channel sperm-associated protein 1	26	78656	1	1
	IPI00126548	Agpat1 Putative uncharacterized protein	26	36209	1	1
	IPI00340046	Gm6772 hypothetical protein LOC627607	26	54143	1	1
	IPI00971258	Gm11578 protein limb expression 1 homolog	25	27762	1	1
	IPI00123516	Insrr Insulin receptor-related protein	24	144782	1	1
	IPI00395222	Adar Isoform 1 of Double-stranded RNA-specific adenosine deaminase	24	130365	1	1
	IPI00120788	Hvcn1 Voltage-gated hydrogen channel 1	24	31223	1	1
	IPI00845774	H2-D1 MHC class I L-q alpha-chain gene (H2 haplotype), exons 1-3 (Fragment)	24	23712	2	2
	IPI00153347	BC024814 Methyltransferase-like protein 22	24	43559	1	1
	IPI00111702	Ern1 Isoform 1 of Serine/threonine-protein kinase/endoribonuclease IRE1	23	110115	1	1
	IPI00458629	Gm10420 40S ribosomal protein S2-like	23	31290	1	1
	IPI00848921	Gm2178 Uncharacterized protein	23	13396	1	1
	IPI00119876	Dync1h1 Cytoplasmic dynein 1 heavy chain 1	23	531710	1	1
	IPI00340584	Fam167a Protein FAM167A	22	24304	1	1
	IPI00622878	Adrbk2 Beta-adrenergic receptor kinase 2	22	79591	1	1
	IPI00131452	Dcbld2 Discoidin, CUB and LCCL domain-containing protein 2	22	83721	2	1
	IPI00128860	Pim1 Isoform 1 of Proto-oncogene serine/threonine-protein kinase pim-1	22	44514	1	1
	IPI00120312	Gas8 Growth arrest-specific protein 8	21	56229	1	1
	IPI00227043	Taok3 Serine/threonine-protein kinase TAO3	21	105270	1	1
	IPI00228392	Scml4 Isoform 1 of Sex comb on midleg-like protein 4	21	44417	1	1
	IPI00221596	Slc35d3 Solute carrier family 35 member D3	20	44888	1	1
	IPI00222662	Ppip5k1 Uncharacterized protein	20	165345	1	1
	IPI00134452	Fam173b Protein FAM173B	20	27380	1	1
	IPI00131395	Znf512b zinc finger protein 512B	19	95269	1	1
	IPI00111107	Gins3 DNA replication complex GINS protein PSF3	19	24561	1	1
	IPI00331426	Apol7c Uncharacterized protein	19	40341	1	1
	IPI00121421	Reln Isoform 1 of Reelin	19	387246	1	1
	IPI00762919	Hip1 Huntingtin-interacting protein 1	19	115130	1	1
	IPI00647978	Usp48 Isoform 2 of Ubiquitin carboxyl-terminal hydrolase 48	19	123645	1	1
	IPI00970183	Srrm1 Uncharacterized protein	18	16231	1	1
	IPI00130419	Prkce Protein kinase C epsilon type	18	83507	1	1
	IPI00318283	Echdc3 Enoyl-CoA hydratase domain-containing protein 3, mitochondrial	18	32382	1	1
	IPI00321251	Med31 Mediator of RNA polymerase II transcription subunit 31	17	15761	1	1
	IPI00321289	Dcaf17 Isoform 2 of DDB1- and CUL4-associated factor 17	17	56452	1	1
	IPI00128371	Dnajc17 DnaJ homolog subfamily C member 17	17	34477	1	1
	IPI00271986	Atp5j2 ATP synthase subunit f, mitochondrial	17	10337	1	1
	IPI00114382	Csnk1g2 Uncharacterized protein	17	27856	1	1
	IPI00310684	Zer1 Isoform 1 of Protein zer-1 homolog	16	89018	1	1
	IPI00875084	Cngb3 Cyclic nucleotide-gated cation channel beta-3	16	79672	1	1
	IPI00131714	Ap1g2 AP-1 complex subunit gamma-like 2	16	87808	1	1
	IPI00128101	Fig4 Polyphosphoinositide phosphatase	16	103381	1	1
	IPI00420521	Lrch1 Leucine-rich repeat and calponin homology domain-containing protein 1	16	79026	1	1
	IPI00318238	Ndel1 Isoform 1 of Nuclear distribution protein nudE-like 1	15	38342	1	1
	IPI00453719	Olfr115 olfactory receptor 115	15	34918	1	1
	IPI00309999	Lama2 Laminin subunit alpha-2	15	342458	1	1
	IPI00752647	Dpf2 Dpf2 protein	15	23328	1	1
	IPI00321647	Eif3c Eukaryotic translation initiation factor 3 subunit C	15	105465	1	1
	IPI00134363	Ecd Protein SGT1 homolog	15	71665	1	1
	IPI00331075	Phax Phosphorylated adapter RNA export protein	15	43221	1	1
	IPI00396728	Ddx51 ATP-dependent RNA helicase DDX51	14	70324	1	1
	IPI00119006	Tiam1 T-lymphoma invasion and metastasis-inducing protein 1	14	177423	1	1
	IPI00406181	- Putative uncharacterized protein (Fragment)	14	13769	1	1
	IPI00918412	Gm17693;Gm17469 hypothetical protein LOC100503425	14	54562	1	1
	IPI00177061	Inadl Isoform 3 of InaD-like protein	14	65380	1	1
