# Supplementary material for: ANKEF1 is a key axonemal component essential for murine sperm motility and male fertility
Source: eLife. 2025 Dec 29;14:RP105321. doi: 10.7554/eLife.105321 (PMC12747526; doi:10.7554/eLife.105321)
Supplement: Figure 5—figure supplement 1—source data 9. [file elife-105321-fig5-figsupp1-data9.zip]

Archive with 2 entries (1 files):
- Figure 5-figure supplement 1_Source data 9/
- Figure 5-figure supplement 1_Source data 9/Figure 5-figure supplement 1_Source data 9.pdf
